# Supplementary material for: Genome-wide identification of soybean microRNAs and their targets reveals their organ-specificity and responses to phosphate starvation
Source: BMC Genomics. 2013 Jan 31;14:66. doi: 10.1186/1471-2164-14-66 (PMC3673897; doi:10.1186/1471-2164-14-66)
Supplement: Additional file 2 — Categories of small RNAs origin in 4 small RNA libraries. [file 1471-2164-14-66-S2.xls]

## Sheet: 工作表1
Additional file 2 Categories of small RNAs origin in 4 small RNA libraries.
Genome origin	Leaf (%)				Root (%)
	+Pi		-Pi		+Pi		-Pi
	total (22483373 reads)	Unique (2901995 reads)	Total (26268210 reads)	Unique (3951946 reads)	Total (20564547 reads)	Unique (4071174 reads)	Total (27083979 reads)	Unique (4641188 reads)
exon_antisense	1.68	3.54	1.98	3.39	1.97	2.27	1.48	2.12
exon_sense	2.64	7.26	2.95	6.27	5.79	10.96	4.85	13.24
intron_antisense	0.65	2.42	0.83	2.53	0.68	1.52	0.54	1.38
intron_sense	1.13	3.76	1.39	3.84	1.13	2.78	0.9	2.7
miRNA	48.54	0.94	50.83	0.8	15.02	1.1	14.01	1.07
rRNA	10.32	4.17	6.07	2.99	34.45	9.43	40.14	10.06
repeat	1.27	4.62	1.46	4.38	1.06	2.93	0.78	2.47
snRNA	0.03	0.07	0.03	0.06	0.16	0.16	0.17	0.16
snoRNA	0.06	0.07	0.04	0.06	0.28	0.17	0.22	0.16
tRNA	8.38	0.86	4.51	0.59	8.63	1.81	9.28	1.97
unannotated	25.3	72.29	29.91	75.08	30.82	66.87	27.63	64.6
The percentage of small RNA reads obtained four small RNA libraries mapped to the Glycine max v1.0 genome and transcriptome (www.phytozome.org) were listed.
