# Supplementary material for: Genome-wide identification of soybean microRNAs and their targets reveals their organ-specificity and responses to phosphate starvation
Source: BMC Genomics. 2013 Jan 31;14:66. doi: 10.1186/1471-2164-14-66 (PMC3673897; doi:10.1186/1471-2164-14-66)
Supplement: Additional file 3 — Percentage of 18-24 nt small RNAs in four small libraries from leaves and roots, respectively. [file 1471-2164-14-66-S3.xls]

## Sheet: 工作表1
Additional file 3 Percentage of 18-24 nt small RNAs in four small libraries from leaves and roots, respectively
	Leaf				Root
	+Pi		-Pi		+Pi		-Pi
	Read	%	Read	%	Read	%	Read	%
Total	22925183		26658394		21456069		28635677
High quality	22643245	100	26377550	100	20957370	100	27944092	100
3'adaptor_null	14120	0.06	15049	0.06	28838	0.14	42035	0.0015
insert_null	3574	0.02	5460	0.02	7357	0.04	7680	0.03
5'adaptor contaminates	14065	0.06	16192	0.06	7694	0.04	8671	0.03
PolyA	1341	0.01	3746	0.01	1357	0.01	1480	0.01
<18 nt	126772	0.56	68893	0.26	347577	1.66	800247	2.86
18 nt	88309	0.39	44842	0.17	368850	1.76	855089	3.06
19 nt	294362	1.3	369286	1.4	1104453	5.27	1363672	4.88
20 nt	2771533	12.24	2993852	11.35	1091879	5.21	1536925	5.5
21 nt	9021069	39.84	11975408	45.4	3105882	14.82	3498600	12.52
22 nt	3654620	16.14	4381311	16.61	3145701	15.01	3367263	12.05
23 nt	1462754	6.46	857270	3.25	1427197	6.81	2084629	7.46
24 nt	2373012	10.48	3505576	13.29	2173279	10.37	2380837	8.52
25 nt-44 nt	2816820	12.44	2141857	8.12	8144034	38.86	12037896	43.08
nt:nucleotide
