# Supplementary material for: Genome-wide identification of soybean microRNAs and their targets reveals their organ-specificity and responses to phosphate starvation
Source: BMC Genomics. 2013 Jan 31;14:66. doi: 10.1186/1471-2164-14-66 (PMC3673897; doi:10.1186/1471-2164-14-66)
Supplement: Additional file 6 — Statistics of degradome library from -Pi root RNA samples. [file 1471-2164-14-66-S6.xls]

## Sheet: 工作表1
Additional file 6 Statistics of degradome library from -Pi root RNA samples
Type	Count	Percent (%)
Total reads	29010616
High quality	28557354	1
Adaptor 3' null	37890	0.0013
Insert null	1254	0
Adaptor 5' contaminants	62093	0.0022
Smaller than 18nt	3214735	0.1126
Clean reads	25241382	0.8839
Reads mapping to genome	21185857	83.93% (21185857/25241382)
Unique reads	3553894
Unique reads mapping to genome	2406610	67.72%(2406610/3553894)
The category of RNA reads from -Pi-root degradome. The Glycine max v1.0 genome is available in Phytozome (www.phytozome.org).
