# Supplementary material for: Genome-wide identification of soybean microRNAs and their targets reveals their organ-specificity and responses to phosphate starvation
Source: BMC Genomics. 2013 Jan 31;14:66. doi: 10.1186/1471-2164-14-66 (PMC3673897; doi:10.1186/1471-2164-14-66)
Supplement: Additional file 7 — Target genes of conserved soybean miRNAs. [file 1471-2164-14-66-S7.xls]

## Sheet: 工作表1
Additional file 7 Target genes of conserved soybean miRNAs
miRNA ID	Locus target	Target description	Cleavage site (nt)	Abundance (TP10M)	Target site location
MIR156
gma-miR156d	Glyma02g13370.1	SPLa	1219	45.1639	CDS
	Glyma02g48070.1	Sterol-sensing domain of SREBP cleavage-activationa	3111	15.4508	CDS
	Glyma03g29900.1	SPLa	1149	173.525	CDS
	Glyma05g00200.1	SPLa	1202	19.8087	CDS
	Glyma14g00460.1	Sterol-sensing domain of SREBP cleavage-activationa	1204	15.4508	CDS
	Glyma17g08840.1	SPLa	1011	19.8087	CDS
	Glyma19g32800.1	SPLa	748	173.525	CDS
gma-miR156h	Glyma02g13370.1	SPLa	1219	45.1639	CDS
	Glyma03g29900.1	SPLa	1149	173.525	CDS
	Glyma05g00200.1	SPLa	1202	19.8087	CDS
	Glyma17g08840.1	SPLa	1011	19.8087	CDS
	Glyma19g32800.1	SPLa	748	173.525	CDS
gma-miR156o	Glyma11g36980.1	SPLc	1224		CDS
	Glyma13g35000.1	SPLc	905		CDS
	Glyma18g00890.1	No annotationc	250		CDS
	Glyma03g29900.1	SPLc	1149		CDS
	Glyma19g32800.1	SPLc	748		CDS
	Glyma18g36960.1	SPLc	724		CDS
	Glyma02g30670.1	SPLc	769		CDS
gma-miR156p	Glyma02g13370.1	SPLa	1219	45.1639	CDS
	Glyma02g48070.1	Sterol-sensing domain of SREBP cleavage-activationa	3111	15.4508	CDS
	Glyma03g29900.1	SPLa	1149	173.525	CDS
	Glyma05g00200.1	SPLa	1202	19.8087	CDS
	Glyma13g07400.1	Uncharacterized integral membrane proteina	773	70.5191	CDS
	Glyma14g00460.1	Sterol-sensing domain of SREBP cleavage-activationa	1204	15.4508	CDS
	Glyma17g08840.1	SPLa	1011	19.8087	CDS
	Glyma19g32800.1	SPLa	748	173.525	CDS
gma-miR156q	Glyma02g13370.1	SPLa	1219	45.1639	CDS
	Glyma02g48070.1	Sterol-sensing domain of SREBP cleavage-activationa	3061	15.4508	CDS
	Glyma03g29900.1	SPLa	1149	173.525	CDS
	Glyma05g00200.1	SPLa	1202	19.8087	CDS
	Glyma14g00460.1	Sterol-sensing domain of SREBP cleavage-activationa	1204	15.4508	CDS
	Glyma17g08840.1	SPLa	1011	19.8087	CDS
	Glyma19g32800.1	SPLa	748	173.525	CDS
gma-miR156r	Glyma07g16020.2	2-deoxyglucose-6-phosphate phosphatase 2c	437		5'UTR
gma-miR156s	Glyma07g16020.2	2-deoxyglucose-6-phosphate phosphatase 2c	437		5'UTR
gma-miR156t	Glyma17g08840.1	SPLc	1011		CDS
gma-miR156u	Glyma17g08840.1	SPLc	1011		CDS
gma-miR156v	Glyma17g08840.1	SPLc	1011		CDS
gma-miR156w	Glyma17g08840.1	SPLc	1011		CDS
gma-miR156x	Glyma17g08840.1	SPLc	1011		CDS
gma-miR156y	Glyma16g05900.1	No annotationc	326		CDS
	Glyma19g26390.1	SPLc	1472		CDS
	Glyma02g13370.1	SPLc	1220		CDS
gma-miR156z	Glyma10g35510.1	Uncharacterized protease m28-relatedc	2534		CDS
	Glyma02g12840.1	Zinc finger proteinc	78		CDS
gma-miR156_c1	Glyma11g36980.1	SPLc	1224		CDS
gma-miR156_c2	Glyma11g36980.1	SPLc	1224		CDS
gma-miR156_c3	Glyma02g13370.1	SPLa	1219	45.1639	CDS
	Glyma03g29900.1	SPLa	1149	173.525	CDS
	Glyma05g00200.1	SPLa	1202	19.8087	CDS
	Glyma17g08840.1	SPLa	1011	19.8087	CDS
	Glyma19g32800.1	SPLa	748	173.525	CDS
MIR159
gma-miR159e-3p	Glyma13g25716.1	MYBa	1340	97.459	CDS
	Glyma15g35860.1	MYBa	937	198.484	CDS
MIR160
gma-miR160f	Glyma08g16560.1	Reverse transcriptase (RNA-dependent DNA polymerase)/Telomerase ribonucleoprotein complex - RNA binding domainc	611		CDS
gma-miR160g	Glyma08g16560.1	Reverse transcriptase (RNA-dependent DNA polymerase)/Telomerase ribonucleoprotein complex - RNA binding domainc	611		CDS
MIR162_1
gma-miR162c	Glyma15g15910.1	Translationally controlled tumour proteina	173	114.098	CDS
MIR164
gma-miR164e	Glyma04g33270.1	NACa	861	38.429	CDS
gma-miR164f	Glyma05g00930.1	NACa	935	65.3688	CDS
gma-miR164g	Glyma06g21020.1	NACa	741	24.1667	CDS
gma-miR164h	Glyma08g18470.1	NACa	981	82.0082	CDS
gma-miR164i	Glyma15g40510.1	NACa,d	891	404.495	CDS
	Glyma17g10970.1	NACa	808	31.2978	CDS
MIR166
gma-miR166a-3p	Glyma20g37690.1	No annotationc	2526		CDS
gma-miR166g	Glyma07g01940.1	HD-ZIPb	920		CDS
	Glyma07g01950.1	HD-ZIPb	619		CDS
	Glyma08g21610.1	HD-ZIPb,d	604		CDS
	Glyma08g21620.1	HD-ZIPb	690		CDS
gma-miR166h-3p	Glyma07g01940.1	HD-ZIPc	568		CDS
gma-miR166j-3p	Glyma07g01940.2	HD-ZIPc	28		CDS
gma-miR166k	Glyma10g30030.1	Cdc2-related kinasec	222		5'UTR
gma-miR166l	Glyma07g01940.2	HD-ZIPc	28		CDS
gma-miR166m	Glyma07g01940.2	HD-ZIPc	28		CDS
gma-miR166n	Glyma07g01940.1	HD-ZIPc	568		CDS
gma-miR166o	Glyma07g01940.1	HD-ZIPc	580		CDS
gma-miR166p	Glyma07g01940.1	HD-ZIPc	580		CDS
gma-miR166q	Glyma07g01940.1	HD-ZIPc	580		CDS
gma-miR166r	Glyma20g37690.1	No annotationc	2526		CDS
gma-miR166s	Glyma07g01940.1	HD-ZIPc	567		CDS
gma-miR166t	Glyma07g01940.1	HD-ZIPc	567		CDS
gma-miR166u	Glyma05g06070.1	Myb-like DNA-binding domainb	1806		CDS
MIR167_1
gma-miR167e	Glyma02g40650.1	AUX/IAA familya	2424	29.7131	CDS
	Glyma02g45100.1	AUX/IAA familya	2429	11.8852	CDS
	Glyma05g27580.1	AUX/IAA familya	2426	66.1612	CDS
	Glyma08g10550.1	AUX/IAA familya	2477	27.3361	CDS
	Glyma13g29320.1	AUX/IAA familya	3359	171.148	CDS
	Glyma14g03650.1	AUX/IAA familya	2435	11.8852	CDS
	Glyma14g38940.1	AUX/IAA familya	2785	24.959	CDS
	Glyma15g09750.1	AUX/IAA familya	2444	171.148	CDS
	Glyma18g05330.1	AUX/IAA familya	2880	33.2787	CDS
gma-miR167g	Glyma02g40650.1	AUX/IAA familya	2424	29.7131	CDS
	Glyma02g40650.2	AUX/IAA familya	105	108.552	CDS
	Glyma05g27580.1	AUX/IAA familya	2426	66.1612	CDS
	Glyma08g10550.1	AUX/IAA familya	2477	27.3361	CDS
	Glyma13g29320.1	AUX/IAA familya	3359	171.148	CDS
	Glyma14g38940.1	AUX/IAA familya	2785	24.959	CDS
	Glyma15g09750.1	AUX/IAA familya	2444	171.148	CDS
	Glyma18g05330.1	AUX/IAA familya	2880	33.2787	CDS
gma-miR167j	Glyma02g40650.1	AUX/IAA familya	2424	29.7131	CDS
	Glyma05g27580.1	AUX/IAA familya	2426	66.1612	CDS
	Glyma08g10550.1	AUX/IAA familya	2477	27.3361	CDS
	Glyma13g29320.1	AUX/IAA familya	3359	171.148	CDS
	Glyma14g38940.1	AUX/IAA familya	2785	24.959	CDS
	Glyma15g09750.1	AUX/IAA familya	2444	171.148	CDS
	Glyma18g05330.1	AUX/IAA familya	2880	33.2787	CDS
gma-miR167k	Glyma02g40650.1	AUX/IAA familya	2424	29.7131	CDS
	Glyma05g27580.1	AUX/IAA familya	2426	66.1612	CDS
	Glyma08g10550.1	AUX/IAA familya	2477	27.3361	CDS
	Glyma13g29320.1	AUX/IAA familya	3359	171.148	CDS
	Glyma14g38940.1	AUX/IAA familya	2785	24.959	CDS
	Glyma15g09750.1	AUX/IAA familya	2444	171.148	CDS
	Glyma18g05330.1	AUX/IAA familya	2880	33.2787	CDS
gma-miR167l	Glyma15g09750.1	AUX/IAA familyc	2443		CDS
MIR168
gma-miR168	Glyma16g34300.1	AGOb,d	435		CDS
	Glyma09g29720.1	AGOb	411		CDS
gma-miR168c	Glyma11g18050.1	No annotationc	175		CDS
gma-miR168d	Glyma11g18050.1	No annotationc	175		CDS
MIR169_2
gma-miR169c	Glyma10g10240.1	NF-YAc,d	1174		3'UTR
gma-miR169f	Glyma13g16770.3	NF-YAc	780		CDS
	Glyma13g16770.2	NF-YAc	914		CDS
	Glyma13g16770.1	NF-YAc	1022		CDS
gma-miR169o	Glyma06g03940.1	Peptidase S24-likea	584	38.429	CDS
gma-miR169p	Glyma13g16770.3	NF-YAc	780		CDS
	Glyma13g16770.2	NF-YAc	914		CDS
	Glyma13g16770.1	NF-YAc	1022		CDS
gma-miR169q	Glyma18g07890.1	NF-YAb	949		CDS
gma-miR169r	Glyma18g07890.1	NF-YAb	949		CDS
MIR172
gma-miR172b-3p	Glyma02g09600.1	Ring finger protein 24-relateda	1469	27.7322	CDS
	Glyma08g39870.1	Proliferating cell nuclear antigena	2110	20.2049	CDS
	Glyma11g05340.1	Protein kinase domain/CDC2-related kinasea	328	21.3934	CDS
	Glyma12g07800.1	AP2a	1808	98.6475	CDS
	Glyma13g40470.1	AP2a	1798	44.7678	CDS
	Glyma15g04930.1	AP2a	1280	43.5792	CDS
	Glyma18g18590.1	Glycosyltransferase family 20a	2280	20.2049	CDS
	Glyma19g40340.1	Protein of unknown function (DUF3675)a	677	15.0546	CDS
gma-miR172h-5p	Glyma09g02160.1	Glycosyl hydrolase family 9a	1459	57.4453	CDS
	Glyma11g09620.1	No annotationa	722	42.3907	CDS
	Glyma13g11090.1	Protease inhibitor/seed storage/LTP familya	997	341.503	CDS
	Glyma13g41120.1	Triosephosphate isomerasea	714	92.7049	CDS
	Glyma15g13080.1	Glycosyl hydrolase family 9a	1378	57.4453	CDS
	Glyma17g14850.1	Protease inhibitor/seed storage/LTP familya	451	225.423	CDS
gma-miR172k	Glyma02g09600.1	AP2c	1469		CDS
MIR390
gma-miR390b	Glyma20g38980.1	Serine-threonine protein kinase, plant-typec	922		CDS
gma-miR390d	Glyma02g45010.1	Serine-threonine protein kinase, plant-typeb	638		CDS
gma-miR390e	Glyma02g45010.1	Serine-threonine protein kinase, plant-typeb	638		CDS
gma-miR390f	Glyma02g45010.1	Serine-threonine protein kinase, plant-typeb	638		CDS
MIR396
gma-miR396a-5p	Glyma01g22160.1	Allene oxide cyclasea	584	11.0929	CDS
	Glyma20g23370.1	HMG box-containing proteina	529	17.0355	CDS
gma-miR396b-3p	Glyma10g43440.1	HMG (high mobility group) boxa	543	58.6339	CDS
	Glyma14g09440.1	Papain family cysteine proteasea	1336	297.923	CDS
	Glyma17g35720.1	Exo70 exocyst complex subunita	1344	297.923	CDS
	Glyma20g23370.1	HMG box-containing proteina	529	17.0355	CDS
gma-miR396c	Glyma10g43440.1	HMG (high mobility group) boxa	543	58.6339	CDS
	Glyma14g09440.1	Papain family cysteine proteasea	1336	297.923	CDS
	Glyma17g35720.1	Exo70 exocyst complex subunita	1344	297.923	CDS
	Glyma20g23370.1	HMG box-containing proteina	529	17.0355	CDS
gma-miR396j	Glyma02g45340.1	Leucine Rich Repeat/NB-ARC domain/TIR domainb	710		CDS
	Glyma10g00320.1	Protease family s9b,c dipeptidyl-peptidase iv-relatedb	1252		CDS
	Glyma12g28570.1	Core-2/I-Branching enzymeb	753		CDS
	Glyma16g00260.1	Core-2/I-Branching enzymeb	711		CDS
	Glyma17g35500.1	Syntaxin 6, N-terminalb	988		CDS
gma-miR396k	Glyma12g01390.1	Cytokinin dehydrogenase 1, FAD and cytokinin binding/FAD binding domain/GULONOLACTONE OXIDASEc	730		CDS
MIR397
gma-miR397a	Glyma11g19150.1	Male sterility proteina	1484	34.8634	CDS
	Glyma12g09270.1	Male sterility proteina	1475	34.8634	CDS
MIR399
gma-miR399a	Glyma10g04230.1	Sugar (and other) transporter/Major Facilitator Superfamilyb	407		CDS
	Glyma01g13410.1	AP2b	27		CDS
	Glyma14g36650.1	Sugar (and other) transporter/Major Facilitator Superfamilyb	240		CDS
	Glyma13g31290.1	PHO2b	1050		5'UTR
gma-miR399b	Glyma10g04230.1	Sugar (and other) transporter/Major Facilitator Superfamilyb	407		CDS
	Glyma01g13410.1	AP2b	27		CDS
	Glyma14g36650.1	Sugar (and other) transporter/Major Facilitator Superfamilyb	240		CDS
	Glyma13g31290.1	PHO2b	1050		5'UTR
gma-miR399c	Glyma10g04230.1	Sugar (and other) transporter/Major Facilitator Superfamilyb	407		CDS
	Glyma01g13410.1	AP2b	27		CDS
	Glyma14g36650.1	Sugar (and other) transporter/Major Facilitator Superfamilyb	240		CDS
	Glyma13g31290.1	PHO2b	1050		5'UTR
gma-miR399d	Glyma10g04230.1	Sugar (and other) transporter/Major Facilitator Superfamilyb	407		CDS
	Glyma01g13410.1	AP2b	27		CDS
	Glyma14g36650.1	Sugar (and other) transporter/Major Facilitator Superfamilyb	240		CDS
	Glyma13g31290.1	PHO2b	1050		5'UTR
gma-miR399e	Glyma10g04230.1	Sugar (and other) transporter/Major Facilitator Superfamilyc	407		CDS
	Glyma13g31290.1	PHO2c	1050		5'UTR
MIR2118
gma-miR2118c	Glyma05g33260.1	Transcription factor x1-likea	555	54.276	CDS
gma-miR2118d	Glyma05g33260.1	Transcription factor x1-likea	555	54.276
MIR408
gma-miR408b-5p	Glyma12g08080.1	HD-ZIPc	3218
gma-miR408c	Glyma06g12680.1	Plastocyanin-like domaina	207	55.8606
	Glyma08g13510.1	Plastocyanin-like domaina	198	18.224
gma-miR408d	Glyma05g06090.1	Inositol 5-phosphatasec	1650
gma-miR408e	Glyma10g37200.1	Glycosyl hydrolases family 18c	50
gma-miR408f	Glyma10g37200.1	Glycosyl hydrolases family 18c	50
gma-miR408g	Glyma05g06090.1	Inositol 5-phosphatasec	1651
MIR482
gma-miR482b-3p	Glyma09g39410.1	Leucine rich repeat/NB-ARC domain/leucine-rich repeat-containing proteinc	513		CDS
gma-miR482e	Glyma08g18830.1	Thiamine pyrophosphate enzymesb	1117		CDS
gma-miR482f	Glyma05g01650.1	PPRc	521		CDS
gma-miR482g	Glyma05g01650.1	PPRc	521		CDS
gma-miR482h	Glyma08g11250.1	Ribosomal protein S19c	48		5'UTR
gma-miR482i	Glyma08g11250.1	Ribosomal protein S19c	48		5'UTR
gma-miR482j	Glyma13g26230.1	Leucine rich repeat/NB-ARC domain/leucine-rich repeat-containing proteinb	928		CDS
	Glyma11g19880.1	ATP-dependent dna ligase familyb	618		CDS
	Glyma18g51550.1	NB-ARC domainb	304		CDS
	Glyma01g31520.1	Leucine-rich repeat-containing proteinb	565		CDS
gma-miR482k	Glyma13g26230.1	Leucine rich repeat/NB-ARC domain/leucine-rich repeat-containing proteinb	928		CDS
	Glyma11g19880.1	ATP-dependent DNA ligase familyb	618		CDS
	Glyma18g51550.1	NB-ARC domainb	304		CDS
	Glyma01g31520.1	Leucine-rich repeat-containing proteinb	565		CDS
The potential target of soybean P-responsive miRNAs in leaves and roots were predicted with degradome sequencing and computational programme Pairfinder and psRNAtarget.Glycine max transcriptome is available in Phytozome (www.phytozome.org).
a: predicted from degraddome; b: predicted with Pairfinder developed by BGI (www.bgi.cn) ;
c: predicted from psRNAtarget (http://plantgrn.noble.org/psRNATarget/?function=3);d: experimentally confirmed target in reference ???
CDS, coding sequence; UTR, untranslated region; TP10M, transcripts per 10 million; Cleavage site, nucleotide number from 5’ to 3' of cDNA. nt:nucleotide
AGO, Argonaute protein; AP2, AP2 domain protein; ARF, auxin response factor; HD-ZIP, HD-ZIP protein; Myb, Myb family of transcription factors; NAC, NAC domain protein; NF-Y,NUCLEAR FACTOR Y (also CCAAT, CCAAT-binding transcription factor); SBP, SBP domain proteins
