# Supplementary material for: Genome-wide identification of soybean microRNAs and their targets reveals their organ-specificity and responses to phosphate starvation
Source: BMC Genomics. 2013 Jan 31;14:66. doi: 10.1186/1471-2164-14-66 (PMC3673897; doi:10.1186/1471-2164-14-66)
Supplement: Additional file 8 — Target genes of less-conserved soybean miRNAs. [file 1471-2164-14-66-S8.xls]

## Sheet: 工作表1
Additional file 8 Target genes of less-conserved soybean miRNAs
miRNA ID	Locus target	Target description	Cleavage site (nt)	Abundance (TP10M)	Target site location
MIR1507
gma-miR1507a	Glyma11g33480.1	NADH-ubiquinone oxidoreductase, NDUFS1/75 kDa subunita	2251	167.582	CDS
	Glyma18g04730.1	NADH-ubiquinone oxidoreductase, NDUFS1/75 kDa subunita	2063	167.582	CDS
gma-miR1508
gma-miR1508d	Glyma07g11290.1	PPRb	93		CDS
gma-miR1508e	Glyma09g07290.1	PPRb	192		CDS
	Glyma09g30160.1	PPRb	141		CDS
	Glyma09g30580.1	PPRb	141		CDS
	Glyma09g30940.1	PPRb	93		CDS
	Glyma09g39260.1	PPRb	93		CDS
	Glyma16g28020.1	PPRb	219		CDS
	Glyma16g32420.1	PPRb	162		CDS
MIR1509
gma-miR1509a	Glyma08g08430.1	Seven in absentia protein familyb	298		CDS
gma-miR1509c	Glyma08g08430.1	Seven in absentia protein familyb	298		CDS
gma-miR1509d	Glyma08g08430.1	Seven in absentia protein familyb	298		CDS
MIR1510
gma-miR1510b-3p	Glyma04g39740.1	Transmembrane receptor activitya	841	91.5164	CDS
	Glyma12g27800.1	Transmembrane receptor activitya	426	507.896	CDS
	Glyma13g26650.1	TIR domaina	1530	14.6585	CDS
gma-miR1510b-5p	Glyma10g16090.1	PCI domain/eIF3 subunit 6 N terminal domain/eukaryotic translation initiation factor 3 subunit 6-relatedc	1451		3'UTR
gma-miR1510c	Glyma10g16090.1	PCI domain/eIF3 subunit 6 N terminal domain/eukaryotic translation initiation factor 3 subunit 6-relatedc	1451		3'UTR
gma-miR1510dc	Glyma11g04630.1	Domain of unknown function (DUF296)	1152		3'UTR
MIR2109
gma-miR2109	Glyma16g29650.1	Heavy-metal-associated domaina	297	56.653	CDS
	Glyma16g33950.1	Leucine-rich repeat-containing proteina	86	25.3552	CDS
	Glyma16g33980.1	Plant basic secretory proteina	833	51.8989	CDS
	Glyma16g34060.1	transmembrane receptor activitya	185	28.9208	CDS
	Glyma16g34060.2	transmembrane receptor activitya	185	28.9208	CDS
MIR3522
gma-miR3522	Glyma07g31270.1	Protein of unknown function (DUF_B2219)/Polyphenol oxidase middle domain/Common central domain of tyrosinasec	418		CDS
Undefinded
gma-miR1511	Glyma19g43770.1	Exportin 4,7-relatedb	644		CDS
gma-miR1511a	Glyma19g43770.1	Exportin 4,7-relatedb	644		CDS
gma-miR1512b	Glyma08g17790.1	D-mannose binding lectin/Domain of unknown function (DUF3403)b	1209		CDS
gma-miR3508	Glyma06g42170.1	Protein of unknown function (DUF_B2219)/Polyphenol oxidase middle domain/Common central domain of tyrosinaseb	1048		CDS
	Glyma07g31290.1	Protein of unknown function (DUF_B2220)/Polyphenol oxidase middle domain/Common central domain of tyrosinaseb	2569		CDS
	Glyma07g31310.1	Protein of unknown function (DUF_B2221)/Polyphenol oxidase middle domain/Common central domain of tyrosinaseb	1117		CDS
	Glyma13g25150.1	Polyphenol oxidase middle domain/Common central domain of tyrosinaseb	1096		CDS
	Glyma13g25180.1	Protein of unknown function (DUF_B2219)/Polyphenol oxidase middle domain/Common central domain of tyrosinaseb	1025		CDS
	Glyma13g25260.1	Protein of unknown function (DUF_B2220)/Polyphenol oxidase middle domain/Common central domain of tyrosinaseb	1199		CDS
	Glyma15g07710.1	Protein of unknown function (DUF_B2221)/Polyphenol oxidase middle domain/Common central domain of tyrosinaseb	1077		CDS
gma-miR4345	Glyma14g02970.4	HSP20 familyc	836		CDS
	Glyma14g02970.3	HSP20 familyc	972		3'UTR
gma-miR4345a	Glyma14g02970.4	HSP20 familyc	836		CDS
	Glyma14g02970.3	HSP20 familyc	972		3'UTR
gma-miR4345b	Glyma14g02970.4	HSP20 familyc	836		CDS
	Glyma14g02970.3	HSP20 familyc	972		3'UTR
gma-miR4376-5p	Glyma17g05970.1	IQ calmodulin-binding motif/Myosin N-terminal SH3-like domain/DIL domain/Myosin head (motor domain)c	3654		CDS
gma-miR4376a	Glyma09g36420.1	F-box/leucine rich repeat proteinc	1297		CDS
gma-miR4376b	Glyma08g14050.1	Protein of unknown function (DUF707)b	143		CDS
gma-miR4413c	Glyma07g33950.1	Serine-threonine protein kinase, plant-typea	981	234.536	CDS
	Glyma07g33950.1	Serine-threonine protein kinase, plant-typea	981	234.536	CDS
gma-miR4416a	Glyma10g06650.1	Uncharacterized nodulin-like proteinb	1544		CDS
gma-miR4416b	Glyma17g37230.1	Glycosyltransferasec	1656		3'UTR
Potential targets of soybean P-responsive miRNAs in leaves and roots were predicted with degradome sequencing and computational programme Pairfinder and psRNAtarget. Glycine max transcriptome is available in Phytozome (www.phytozome.org).
a: predicted from degraddome; b: predicted with Pairfinder developed by BGI (www.bgi.cn) ;
c: predicted from psRNAtarget (http://plantgrn.noble.org/psRNATarget/?function=3).
CDS: coding sequence; UTR: untranslated region; TP10M: transcripts per 10 million; Cleavage site: nucleotide number from 5’ to 3' of cDNA. nt:nucleotide
