# Supplementary material for: Genome-wide identification of soybean microRNAs and their targets reveals their organ-specificity and responses to phosphate starvation
Source: BMC Genomics. 2013 Jan 31;14:66. doi: 10.1186/1471-2164-14-66 (PMC3673897; doi:10.1186/1471-2164-14-66)
Supplement: Additional file 9 — Targer genes of novel soybean miRNAs. [file 1471-2164-14-66-S9.xls]

## Sheet: 工作表1
Additional file 9 Target genes of novel soybean miRNAs
miRNA ID	Locus target	Target description	Cleavage site (nt)	Abundance (TP10M)	Target site location
gma-miRnov_1a	Glyma08g27950.1	Cytochrome P450a	184	27.3361	CDS
gma-miRnov_1b	Glyma08g27950.1	Cytochrome P450a	184	27.3361	CDS
gma-miRnov_2	Glyma08g21620.1	START domaina	2712	19.0164	CDS
	Glyma08g21620.2	START domaina	1892	13.8661	CDS
	Glyma18g51750.1	NB-ARC domain,LRRa	1840	46.3525	CDS
gma-miRnov_3	Glyma15g06260.1	No annotationa	297	36.0519	CDS
gma-miRnov_4	Glyma19g44690.1	GHMP kinases N terminal domain/L-fucokinase/GHMP kinases C terminalb	464		CDS
gma-miRnov_5a	Glyma06g08730.1	No annotationa	681	60.2186	CDS
	Glyma06g08730.2	No annotationa	926	60.2186	CDS
	Glyma06g08730.4	No annotationa	968	318.921	CDS
gma-miRnov_5b	Glyma06g08730.1	No annotationa	681	60.2186	CDS
	Glyma06g08730.2	No annotationa	926	60.2186	CDS
	Glyma06g08730.4	No annotationa	968	318.921	CDS
gma-miRnov_6	Glyma05g07780.1	DEAD/DEAH box helicasea	1019	19.8087	CDS
	Glyma06g23290.1	DEAD/DEAH box helicasea	1036	19.8087	CDS
	Glyma14g40680.1	EamA-like transporter familya	818	72.1038	CDS
	Glyma17g13230.1	DEAD/DEAH box helicasea	268	47.9372	CDS
	Glyma18g22940.1	DEAD/DEAH box helicasea	1005	19.8087	CDS
gma-miRnov_7	Glyma19g37520.1	Enolasea	755	904.863	CDS
gma-miRnov_8	Glyma15g34720.1	Glucosyl/glucuronosyl transferasesc	259		CDS
gma-miRnov_9	Glyma05g00880.1	Sensor histidine kinase-relatedb	1165		CDS
	Glyma04g39860.1	Peroxidaseb	260		CDS
	Glyma06g15030.1	Peroxidaseb	256		CDS
gma-miRnov_10	Glyma08g20840.1	Dof domain, zinc fingerb	1001		CDS
	Glyma20g26290.1	Cyclinb	895		CDS
	Glyma10g40990.1	Cyclinb	626		CDS
	Glyma13g17410.1	CAAX amino terminal protease family/yhet-related alpha/beta hydrolase domain containingb	3678		CDS
The potential target of soybean P-responsive miRNAs in leaves and roots were predicted with degradome sequencing and computational programme Pairfinder and psRNAtarget.Glycine max transcriptome is available in Phytozome (www.phytozome.org).
a: predicted from degraddome; b: predicted with Pairfinder developed by BGI (www.bgi.cn) ;
c: predicted from psRNAtarget (http://plantgrn.noble.org/psRNATarget/?function=3).
CDS: coding sequence; UTR: untranslated region; TP10M: transcripts per 10 million; Cleavage site: nucleotide number from 5’ to 3' of cDNA. nt:nucleotide.
