# Supplementary material for: Genome-wide identification of soybean microRNAs and their targets reveals their organ-specificity and responses to phosphate starvation
Source: BMC Genomics. 2013 Jan 31;14:66. doi: 10.1186/1471-2164-14-66 (PMC3673897; doi:10.1186/1471-2164-14-66)
Supplement: Additional file 11 — Putative transcription start sites (TSSs) and TATA-boxes in the upstream region of soybean miRNA genes. [file 1471-2164-14-66-S11.xls]

## Sheet: 工作表1
Additional file 11 Putative transcription start sites (TSSs) and TATA-boxes in the upstream region of soybean miRNA genes
miRNA	Ch.	TSS position	TATA position
gma-miR156d	8	-143 -1893	-176 -1928
gma-miR156h	4	-800 -898 -1553	-835 TATA-less -1786
gma-miR156o	17	-760 -1806 -707 -1255	-794 -1842 TATA-less -1288
gma-miR156p	7	-251 -947	-284 -983
gma-miR156q	19	-572	-610
gma-miR156r		-1825	-1838
gma-miR156s		-161 -1135 -673	-185 -1171 -710
gma-miR156t		No promoter
gma-miR156u	4	-199 -728 -1858 -260 -1422	-235 -761 -1879 TATA-less -1457
gma-miR156v	6	-205 -1808 -178 -1019	-239 -1845 TATA-less -1056
gma-miR156w	14	-216 -1151	-251 -1183
gma-miR156x	17	-205 -981 -1345 -806	-240 TATA-less -1380 -830
gma-miR156y	18	-212 -729 -1287	-248 -753 -1301
gma-miR156z	19	No promoter
gma-miR156_c1	1	-1030 -896 -1874	TATA-less -934 -1909
gma-miR156_c2	11	-1133	-1171
gma-miR156_c3	2	-916 -1419	-944 TATA-less
gma-miR159e-3p	7	-501	-538
gma-miR160f	10	-263 -328 -1541 -670	-290 TATA-less -1569 -703
gma-miR161g	20	-428 -368 -1824 -1200	-466 TATA-less -1860 -1223
gma-miR162c	17	-897 -1646 -1612	-929 -1684 TATA-less
gma-miR164e	2	-52	-76
gma-miR164f	3	-1151 -60 -1674 -1179 -632	-1180 -94 -1709 TATA-less -646
gma-miR164g	3	-60 -716	-97 -732
gma-miR164h	19	-1508 -1044 -46	-1542 -1076 -75
gma-miR164i	20	-919 -1564	-957 -1595
gma-miR166a-3p	16	-1426 -1826 -191 -869	-1461 -1860 TATA-less -893
gma-miR166g	10	-1894 -84	-1931 -120
gma-miR166h-3p	8	-157 -204 -1451	TATA-less -238 -1488
gma-miR166j-3p	15	-824 -161 -1707 -364	-858 TATA-less -1723 -384
gma-miR166k	6	-369 -163 -1606	-401 TATA-less -1637
gma-miR166l	16	-1714 -573 -868 -266	-1745 TATA-less -902 -297
gma-miR166m	19	-1400 -171 -627	-1433 -209 TATA-less
gma-miR166n	3	-85 -1444 -546	-120 -1478 -562
gma-miR166o	6	-1358 -958 -247	-1393 -973 -283
gma-miR166p	7	-536 -98	-560 TATA-less
gma-miR166q	9	No promoter
gma-miR166r	2	No promoter
gma-miR166s	5	-1526 -883	-1559 -896
gma-miR166t	8	-1419 -416 -1900	-1453 -454 -1924
gma-miR166u	6	-1195 -795 -84	-1230 -810 -120
gma-miR167e	20	-127 -1861 -1270 -746	-173 -1895 -1308 -779
gma-miR167g	10	-538 -424 -106	-574 TATA-less -119
gma-miR167j	20	-1695 -102	-1713 -117
gma-miR167k	3	-418 -402 -1714	-451 TATA-less -1727
gma-miR167l	10	-125 -944 -1882 -1403	-161 -978 -1919 -1425
gma-miR168	9	-304 -278 -991 -896	-341 TATA-less -1024 TATA-less
gma-miR168c	1	-195 -338 -1895 -836 -1298	-228 TATA-less -1930 -869 -1313
gma-miR168d	9	-175 -149 -862 -767	-212 TATA-less -895 TATA-less
gma-miR169c	9	-1382 -427	-1414 TATA-less
gma-miR169f	10	-78 -478	-93 -511
gma-miR169o	15	-626 -1430	-661 -1462
gma-miR169p	9	-1754	-1787
gma-miR169q	15	-103	-141
gma-miR169r	17	-724 -244	-754 -279
gma-miR172b-3p	13	-1485 -1510	-1518 TATA-less
gma-miR172h-5p	10	-1802 -1368 -399	-1840 -1401 -434
gma-miR172k	12	-1337	-1371
gma-miR390b	2	-167 -161 -1052	-202 TATA-less -1085
gma-miR390d	11	-154 -54 -580 -1094	-159 TATA-less -615 -1132
gma-miR390e	18	-104 -1324 -559 -596	-139 -1348 TATA-less -610
gma-miR390f	18	-573 -160	-611 -197
gma-miR396a-5p	13	-173 -1726 -919 -1324	-206 -1758 -953 -1361
gma-miR396b-3p	13	-1020 -76	-1048 -109
gma-miR396c	13	-1140	-1160
gma-miR396j	13	-181 -1734 -927 -1332	-214 -1766 -961 -1369
gma-miR396k	13	-1012 -68	-1040 -101
gma-miR397a		No promoter
gma-miR399a	5	-235 -1349	-272 -1380
gma-miR399b	5	-644 -216	-661 -248
gma-miR399c	8	-317 -1205 -1714	-354 TATA-less -1748
gma-miR399d	8	-1652 -1062 -644	-1672 -1096 -679
gma-miR399e	5	-647 -1266 -1806	-684 -1303 -1821
gma-miR1507a	13	-256 -896	TATA-less -929
gma-miR1508d	9	-1892 -978 -163	-1926 -1011 -181
gma-miR1508e	16	-1350 -174	-1384 -207
gma-miR1509c	5	-1277 -52	-1306 -65
gma-miR1509d	17	-1133 -1626 -582 -46	-1159 TATA-less -619 -60
gma-miR1510b-3p	2	-83	-104
gma-miR1510c	2	-75	-96
gma-miR1510d	16	-1622	-1657
gma-miR2109a	4	-74 -742 -1609 -1158	-89 -763 -1625 -1184
gma-miR2118c	10	-69	-83
gma-miR2118d	20	-693 -1101	-726 -1118
gma-miR3522a	15	-199 -1372	-228 -1405
gma-miR482b-3p	20	-1042	-1077
gma-miR482e	2	-647 -50	-681 -78
gma-miR482f	2	-647 -50	-681 -78
gma-miR482g	18	-859 -1715 -280	-875 -1751 TATA-less
gma-miR482h	10	-1260 -787	-1298 -822
gma-miR482i	20	-1042	-1077
gma-miR482j	2	-654 -57	-688 -85
gma-miR482k	18	-866 -1722 -287	-882 -1758 TATA-less
gma-miR408b-5p	3	-898 -1392	-925 -1430
gma-miR408c	10	-1830 -1100	-1860 -1135
gma-miR408d	3	-898 -1392	-925 -1430
gma-miR408e	2	-1398	-1411
gma-miR408f	10	-1830 -1100	-1860 -1135
gma-miR408g	3	-898 -1392	-925 -1430
gma-miR1511	18	-1319 -180	-1354 -215
gma-miR1511a	18	-1319 -180	-1354 -215
gma-miR1512b	2	-168 -176 -1685	TATA-less -210 -1721
gma-miR3508	15	-859 -363	-880 -387
gma-miR4345		No promoter
gma-miR4345a		No promoter
gma-miR4345b		No promoter
gma-miR4376-5p	13	-52 -549	-85 -582
gma-miR4376a	13	-52 -549	-85 -582
gma-miR4376b	13	-52 -549	-85 -582
gma-miR4413c	19	-186	-218
gma-miR4416a		-916	TATA-less
gma-miR4416b	19	-133 -573	-164 -606
gma-miRnov_1a	17	-534 -1900	-562 -1938
gma-miRnov_1b	20	-86 -1888	-104 -1925
gma-miRnov_2	18	-979 -1861 -1817	-1009 -1899 TATA-less
gma-miRnov_3	20	-696 -1104	-729 -1121
gma-miRnov_4		No promoter
gma-miRnov_5a	2	-1408	-1421
gma-miRnov_5b	10	-1840 -1110	-1870 -1145
gma-miRnov_6	13	-258 -898	TATA-less -931
gma-miRnov_7	15	-196 -1369	-225 -1402
gma-miRnov_8	17	-769 -716 -1815 -1264	-803 TATA-less -1851 -1297
gma-miRnov_9	13	-915 -1318	-950 -1358
gma-miRnov_10		No promoter
Ch:chromosome
