# Supplementary material for: Genome-wide identification of soybean microRNAs and their targets reveals their organ-specificity and responses to phosphate starvation
Source: BMC Genomics. 2013 Jan 31;14:66. doi: 10.1186/1471-2164-14-66 (PMC3673897; doi:10.1186/1471-2164-14-66)
Supplement: Additional file 13 — List of cis-elements in the upstream region of soybean miRNA genes. [file 1471-2164-14-66-S13.xls]

## Sheet: 工作表1
Additional file 13 List of cis-elements in the upstream region of soybean miRNA genes
miRNA	Total	PHR1 element	PHO element	PHO-like	P-responsive	W-box	TATA-box like	TC-element	NIT 2-like
gma-miR156d	4		1	1		1	1
gma-miR156h	3			1			2	2
gma-miR156o	4		1					3
gma-miR156p	4			1		1	2		1
gma-miR156q	2	1					1
gma-miR156r	5		2			2	1		1
gma-miR156s	3		2			2
gma-miR156t	2	1				1	1
gma-miR156u	1						1	1
gma-miR156v	2	1
gma-miR156w	8	2	1	1		2	2	1
gma-miR156x	8	2	1	1		2		2
gma-miR156y	4		1		1	2	1		1
gma-miR156z	3			1	1		1
gma-miR156_c1	2	1				1	1
gma-miR156_c2	2	1				2	1
gma-miR156_c3	2				1	2
gma-miR159e-3p	2		1	1					1
gma-miR160f	5	1	1		1			1	1
gma-miR161g	1							1
gma-miR162c	2	1						1
gma-miR164e	5			2	1	1	1	1
gma-miR164f	3				2		2		1
gma-miR164g	2	1		1		1	1	1
gma-miR164h	4				2		2
gma-miR164i	2			1				2
gma-miR166a-3p	9	1			1	2	2	3
gma-miR166g	8	1		1		2		4	1
gma-miR166h-3p	4						3	2
gma-miR166j-3p	4	1					1	2	1
gma-miR166k	5		1			2		2
gma-miR166l	4	1		1			1	2
gma-miR166m	5	1		1		1	1	1
gma-miR166n	6	1		1		3	1	1
gma-miR166o	6					2	1	3
gma-miR166p	5	1	1					3
gma-miR166q	2					1		1	1
gma-miR166r	4	1		2				2
gma-miR166s	3					2		1
gma-miR166t	6		1		1	2		2
gma-miR166u	4					2	1	3
gma-miR167e	2						2
gma-miR167g	1			1
gma-miR167j	3	1	1	1
gma-miR167k	2					2
gma-miR167l	2	1				1
gma-miR168	5	1	3		1	2	2	3
gma-miR168c	8	2	3			3	2	3	1
gma-miR168d	8	1	3		1	2	2	3
MIR169_2
gma-miR169c	3		1			2	1
gma-miR169f	5		1	1		3	1
gma-miR169o	3	1		1		1	1	1
gma-miR169p	4					4		1
gma-miR169q	2					2
gma-miR169r	0
gma-miR172b-3p	1								1
gma-miR172h-5p	5	1				1		3
gma-miR172k	4		1	2		1		2
gma-miR390b	6					2	2	2
gma-miR390d	3			1		2
gma-miR390e	3		1				2
gma-miR390f	2				1		1
gma-miR396a-5p	3	1		1			1	1
gma-miR396b-3p	1							1
gma-miR396c	2	1				1
gma-miR396j	2	1		1			1	1
gma-miR396k	1							1
gma-miR397a	5	1			1	3
gma-miR399a	3	1	1		1
gma-miR399b	3	1				1	1	1
gma-miR399c	1				1		1
gma-miR399d	6	1	2	1		2	1
gma-miR399e	1	1
gma-miR1507a	5	1	1	1				4
gma-miR1508d	1					1
gma-miR1508e	4		1	1		1	1
gma-miR1509a	0					3	1
gma-miR1509c	2					1	1
gma-miR1509d	4					3	1
gma-miR1510b-3p	7	1	2			4	1
gma-miR1510b-5p	7	1	2			4	1
gma-miR1510c	6		2			3	1
gma-miR1510d	5		1		1	2	1
gma-miR2109a	2					1	2
gma-miR2118c	0	1			1	1
gma-miR2118d	2		1						1
gma-miR3522a	0
gma-miR482b-3p	2	1		1		1			1
gma-miR482e	2			1		2
gma-miR482f	0			1
gma-miR482g	1						1
gma-miR482h	3					1	2
gma-miR482i	2	1		1		1			1
gma-miR482j	3			1		2
gma-miR482k	1						1
gma-miR408b-5p	4		1	1		1			1
gma-miR408c	0
gma-miR408d	0
gma-miR408e	1					1	1		1
gma-miR408f	0
gma-miR408g	0
gma-miR1511	2	1	2	1			1	1
gma-miR1511a	2	1	2	1			1	1
gma-miR1512b	5	1		2		1	1	4
gma-miR3508	1						1
gma-miR4345	1			1				1
gma-miR4345a	1			1				1
gma-miR4345b	1			1		1		1
gma-miR4376-5p	1		1
gma-miR4376a	0		1
gma-miR4376b	0		1
gma-miR4413c	3			2		1
gma-miR4416a	3		1	1		2		3
gma-miR4416b	6	1	3	2			1
gma-miRnov_1a	0
gma-miRnov_1b	2		2
gma-miRnov_2	3	1	1	1		1
gma-miRnov_3	1		1						1
gma-miRnov_4	2	1	1					1
gma-miRnov_5a	3					1	1		1
gma-miRnov_5b	1			1
gma-miRnov_6	6	1	1	1				4
gma-miRnov_7	0
gma-miRnov_8	4		1					3
gma-miRnov_9	1	1	1
gma-miRnov_10	1					1
The 2 kb sequences of predicated soybean miRNA gene upstream region were download from phytozome (www.phytozome.org), in which the Glycine max genome v1.0 is available.
