# Supplementary material for: Genome-wide identification of soybean microRNAs and their targets reveals their organ-specificity and responses to phosphate starvation
Source: BMC Genomics. 2013 Jan 31;14:66. doi: 10.1186/1471-2164-14-66 (PMC3673897; doi:10.1186/1471-2164-14-66)
Supplement: Additional file 14 — List of primers used in qRT-PCR and stem-loop qRT-PCR. [file 1471-2164-14-66-S14.xls]

## Sheet: 工作表1
Additional file 14 The list of primers used in qRT-PCR
Primer name	Primer Sequence (5’-3’)	Purpose
gma-miR156b.F	TGACAGAAGAGAGAGAGCACA	Stem-loop qRT-PCR
gma-miR156b.R	GTGCAGGGTCCGAGGT	Stem-loop qRT-PCR
gma-miR156b.RT	GTCGTATCCAGTGCAGGGTCCGAGGTATTCGCACTGGATACGACTGTGCT	Stem-loop qRT-PCR
gma-miR399a/b/c/d.F	TGCCAAAGGAGATTTGCCCAG	Stem-loop qRT-PCR
gma-miR399a/b/c/d.R	GTGCAGGGTCCGAGGT	Stem-loop qRT-PCR
gma-miR399a/b/c/d.R	GTCGTATCCAGTGCAGGGTCCGAGGTATTCGCACTGGATACGACCTGGGC	Stem-loop qRT-PCR
gma-miRnov_6.F	AGAGGTGTATGGAGTGAGAGA	Stem-loop qRT-PCR
gma-miRnov_6.R	GTGCAGGGTCCGAGGT	Stem-loop qRT-PCR
gma-miRnov_6.RT	GTCGTATCCAGTGCAGGGTCCGAGGTATTCGCACTGGATACGACTCTCTC	Stem-loop qRT-PCR
gma-miRnov_9.F	TCAATCCTGGAAGAACCGGCG	Stem-loop qRT-PCR
gma-miRnov_9.R	GTGCAGGGTCCGAGGT	Stem-loop qRT-PCR
gma-miRnov_9.RT	GTCGTATCCAGTGCAGGGTCCGAGGTATTCGCACTGGATACGACCGCCGG	Stem-loop qRT-PCR
gma-miRnov_10.F	AGGAAGCTAAGACGGAACTTA	Stem-loop qRT-PCR
gma-miRnov_10.R	GTGCAGGGTCCGAGGT	Stem-loop qRT-PCR
gma-miRnov_10.RT	GTCGTATCCAGTGCAGGGTCCGAGGTATTCGCACTGGATACGACTAAGTT	Stem-loop qRT-PCR
Glyma13g39850.F	AGAAGGGTGATGTAGCTAAAGAC	qRT-PCR
Glyma13g39850.R	GCAACATCTGAAGCATATCCA	qRT-PCR
Glyma19g45260.F	TATACCGGATCCCTTATATTGGC	qRT-PCR
Glyma19g45260.R	CACCAATAACTGCAATCCCA	qRT-PCR
Glyma06g11150.F	CACCAACAAATCACATCTGGAG	qRT-PCR
Glyma06g11150.R	TTCTTCTGCCAACAAATCGG	qRT-PCR
GmIPS1.F	TGATAGTACCGGATTATCAAGG	qRT-PCR
GmIPS1.F	CTGATAGGCATAGTTTGCAG	qRT-PCR
GmPLDZ2	TTGGGAAACCTGGATATTGTG	qRT-PCR
	AAACAGACCATACCTTCTTCCA	qRT-PCR
GmEXPB2	TGGTGCTTGTGGTTATGGAAGT	qRT-PCR
	TGAACCACACCCAGGACAGCT	qRT-PCR
GmEF1a.F (Glyma17g23900.1)	TGCAAAGGAGGCTGCTAACT	qRT-PCR
EF1a.R (Glyma17g23900.1)	CAGCATCACCGTTCTTCAAA	qRT-PCR
GmNRT2.F (Glyma13g39850 )	AGAAGGGTGATGTAGCTAAAGAC	qRT-PCR
GmNRT2.R (Glyma13g39850 )	GCAACATCTGAAGCATATCCA	qRT-PCR
GmHAK1 .F (Glyma19g45260 )	TATACCGGATCCCTTATATTGGC	qRT-PCR
GmHAK1 .R (Glyma19g45260 )	CACCAATAACTGCAATCCCA	qRT-PCR
GmSult1.F (Glyma06g11500 )	CACCAACAAATCACATCTGGAG	qRT-PCR
GmSult1.R (Glyma06g11500 )	TTCTTCTGCCAACAAATCGG	qRT-PCR
PHO2 -1.outer (Glyma13g31290)	TTGAGGAGGTGCAGACCACATCC	RLM-5'RACE
PHO2-1.inner (Glyma13g31290)	TCACTGCTGCTGCCGTCACTGAA	RLM-5'RACE
GmPT5.outer (Glyma10g04230)	TTAGCTTGTGCCTCCTCCTCCTTCTT	RLM-5'RACE
GmPT5.inner (Glyma10g04230)	CGGATCAACCTCGTATGGTGGAGA	RLM-5'RACE
Glyma13g25716.outer	CTGAAGCAAGCAAGAAGTCTGGACGA	RLM-5'RACE
Glyma13g25716.inner	GGCTCTAAGAGCTGGGCACTCATTCAA	RLM-5'RACE
Glyma16g06160.outer	CCAGCAACGAAAGCAATAGCACCACA	RLM-5'RACE
Glyma16g06160.inner	AGGAGGGAGCTTCTTGCTTGAGT	RLM-5'RACE
F: forward; R:reverse; RT: primer of reverse transcription in stem-loop qRT-PCR.
